# Supplementary material for: The Global Hepatitis B Virus Genotype Distribution Approximated from Available Genotyping Data
Source: Genes (Basel). 2018 Oct 15;9(10):495. doi: 10.3390/genes9100495 (PMC6210291; doi:10.3390/genes9100495)
Supplement: Supplementary file 1 [file genes-09-00495-s001.zip]

Archive with 16 entries (13 files):
- Supplementary files_new/
- Supplementary files_new/.DS_Store
- __MACOSX/
- __MACOSX/Supplementary files_new/
- __MACOSX/Supplementary files_new/._.DS_Store
- Supplementary files_new/Figure S1.jpg
- __MACOSX/Supplementary files_new/._Figure S1.jpg
- Supplementary files_new/File S1.docx
- __MACOSX/Supplementary files_new/._File S1.docx
- Supplementary files_new/Table S1.xlsx
- __MACOSX/Supplementary files_new/._Table S1.xlsx
- Supplementary files_new/Table S2.xlsx
- __MACOSX/Supplementary files_new/._Table S2.xlsx
- Supplementary files_new/Table S3 .docx
- __MACOSX/Supplementary files_new/._Table S3 .docx
- __MACOSX/._Supplementary files_new
