# Supplementary material for: The Global Hepatitis B Virus Genotype Distribution Approximated from Available Genotyping Data
Source: Genes (Basel). 2018 Oct 15;9(10):495. doi: 10.3390/genes9100495 (PMC6210291; doi:10.3390/genes9100495)
Supplement: Supplementary file 1 [file genes-09-00495-s001.zip › Supplementary files_new/Table S1.xlsx]

## Sheet: Table S1.
Table S1: Results from literature review for HBV genotyping data including quality score
	Tested samples					Genotyping result							Reference #	Publication year	Type of publication	Sampling year	Sampling region	Study population	Genotyping method	Sex §			Quality score
Country		A	B	C	D	E	F	G	H	I	Recomb. / Co-infection	Unknown								F	M		Quality of study			Country Score
	(n)														variables:		variables:	variables:	variables:	(%)			Genotyping Score	Generalizability Score	Mean Study Score	(1-10)
		(%)													a peer-reviewed		a single town or region	a non-favored	a whole viral genome sequenced
															b non-peer-reviewed		b several region or nationwide	b favored	b region of viral genome sequenced
																			c non-sequencing based identification
Afghanistan	169	19.53	7.1	32.54	36.09	0	0	0	0	0	0	4.73	1	2011	a		a	b	b [S]	18	82		2.7	1.2	1.95	5
Albania	62	0	0	0	100	0	0	0	0	0	0	0	2	2005	a	1995	a	b	b [pre-C / C (X)]	16	84		2.4	1	1.7	1
Algeria	75	5	0	0	93	1.3	0	0	0	0	0	0	3	2012	b								2.7	1.6	2.15	2
Angola	40	10	0	0	2.5	87.5	0	0	0	0	0	0	4	2010	a		a	a	c	64	36		1	1.6	1.3	1
Argentina	190	29.4737	0.526316	1.57895	16.8421	0	48.9474	1.05263	0	0	1.05263	0.526316	5-7													5
	128	28.125	0.78125	2.34375	21.875	0	46.875	0	0	0	0	0	6	2010	a	1999-2006	a	b	b [S]	31	69		2.4	1.2	1.8
	33	48.4848	0	0	6.06061	0	39.3939	0	0	0	6.06061	0	7	2012	a	2000-2010	a	b	b [pre-S1 / pre-S2]	21	79		2.7	1.2	1.95
	29	13.7931	0	0	6.89655	0	68.9655	6.89655	0	0	0	3.44828	5	2013	a		a						2.7	1.8	2.25
Australia	141	7.80142	33.3333	41.1348	17.7305	0	0	0	0	0	0	0	8, 10													6
	103	7.76699	29.1262	40.7767	22.3301	0	0	0	0	0	0	0	8	2012	a								2.7	1.6	2.15
	38	7.89474	44.7368	42.1053	5.26316	0	0	0	0	0	0	0	10	2011	a	2005-2009	a	b		32	68		2.7	1.2	1.95
Austria	447	21	4	6	63	5	0	0	0	0	1	0	9	2014	b		b						2.7	2.2	2.45	7
Azerbaijan	188	3.19	0	0	96.28	0	0	0	0	0	0.53	0	11, 12													7
	103	5.82524	0	0	93.2039	0	0	0	0	0	0.970874	0	11	2014	a	2011-2014	b	b	a	30	70		4.1	1.8	2.95
	85	0	0	0	100	0	0	0	0	0	0	0	12	2012	a	2009-2010	a	a	b	100	0		2.7	1.6	2.15
Bangladesh	72	18.0556	0	36.1111	45.8333	0	0	0	0	0	0	0	13, 14													3
	19	15.7895	0	10.5263	73.6842	0	0	0	0	0	0	0	13	2016	a		a	b	b [S]				2.7	1.4	2.05
	53	18.8679	0	45.283	35.8491	0	0	0	0	0	0	0	14	2017	a	2015	a	a	a	18	82		4.1	1.8	2.95
Belarus	104	11.54	0	1.92	86.54	0	0	0	0	0	0	0	15, 16													6
	61	11.4754	0	3.27869	85.2459	0	0	0	0	0	0	0	15	2012	b	2004-2011		a		47	53		2.7	1.6	2.15
	43	11.6	0	0	88.6	0	0	0	0	0	0	0	16	2008	a	2004-2005	a	b	a				3.8	1.2	2.5
Belgium	128	53.13	0.78	0	35.16	0.78	0.78	0	0	0	7.81	1.56	17	2005	a	1991-2003	b	b	b	17	83		2.4	1.4	1.9	5
Benin	21	4.76	0	0	0	95.24	0	0	0	0	0	0	18	2005	a	2002	a	a	a	15	85		3.8	1.6	2.7	3
Bolivia (Plurinational State of)	12	0	8.33333	25	0	0	66.6667	0	0	0	0	0	19	2008	a			a	c				1	1.6	1.3	1
Brazil	765	43.9216	0.392157	2.7451	45.6209	0	7.18954	0	0.130719	0	0	0	8, 20-26													6
	228	14.0351	0	1.31579	82.8947	0	1.31579	0	0.438596	0	0	0	8	2012	a								2.7	1.6	2.15
	15	0	0	0	6.66667	0	93.3333	0	0	0	0	0	20	2012	a		a	a	b [pre-S / S]	46	54		2.7	1.6	2.15
	34	73.5294	0	0	0	0	26.4706	0	0	0	0	0	21	2005	a	2002	a	a	b [S]	58	42		2.4	1.6	2
	80	92.5	0	5	1.25	0	1.25	0	0	0	0	0	22	2013	a	2006-2007	a	b	b [S / pre-C]	38	62		2.7	1.2	1.95
	103	49.5146	2.91262	13.5922	24.2718	0	9.70874	0	0	0	0	0	23	2003	a	1998-2001	b	a	b [S / pre-C / C]	26	74		2.4	1.8	2.1
	166	34.9398	0	0	59.6386	0	5.42169	0	0	0	0	0	24	2016	a	2007-2009	a	b	b [S / Pol]	37	63		2.7	1.2	1.95
	119	67.2269	0	0	27.7311	0	5.04202	0	0	0	0	0	25	2014	a		a		b [S / Pol]				2.7	1.8	2.25
	20	80	0	0	5	0	15	0	0	0	0	0	26	2015	a	2009-2010	a	b	b [S / Pol]	40	60		2.7	1.2	1.95
Bulgaria	25	28	0	0	72	0	0	0	0	0	0	0	27	2012	a	2009-2010	b	a	b [S / Pol]	44	56		2.7	2	2.35	2
Burkina Faso	21	19.05	0	0	0	80.95	0	0	0	0	0	0	28	2017	a	2014-2017	a	b	b [pre-S / S]	47	53		2.7	1.4	2.05	2
Burundi	51	100	0	0	0	0	0	0	0	0	0	0	29	2015	a	2013-2014	a	b					2.7	1.4	2.05	2
Cambodia	136	0.735294	16.9118	80.8824	0	0	0	0	0	0	1.47059	0	30-32													5
	12	0	33	67	0	0	0	0	0	0	0	0	30	2007	a	2003	a	a	b [pre-S]	0	100		2.4	1.6	2
	22	0	28	72	0	0	0	0	0	0	0	0	31	2004	a	2001-2003	a	b	b [S]				2.4	1.2	1.8
	102	0.980392	12.7451	84.3137	0	0	0	0	0	0	1.96078	0	32	2010	a		b	b	b [pre-S / S]	20	80		2.4	1.6	2
Cameroon	175	16.5714	0	0	0.571429	82.8571	0	0	0	0	0	0	33, 34, 40													7
	33	33.3333	0	0	0	66.6667	0	0	0	0	0	0	33	2013	a	1997; 2002	b	b	b [S]				2.7	1.4	2.05
	120	0	0	0	0.833333	99.1667	0	0	0	0	0	0	40	2013	a	2009-2010	b	b	a	100			4.1	1.6	2.85
	22	81.8182	0	0	0	18.1818	0	0	0	0	0	0	34	2003	a	2002	b	b	b [pre-S1 / pre-S2 / S]	< 50	> 50		2.4	1.6	2
Canada	1083	12.1	41.6436	20.591	20.4986	3.97045	0	0	0	0	0	1.20037	35-39													8
	62	12.9032	32.2581	32.2581	16.129	6.45161	0	0	0	0	0	0	35	2010	a	2000-2005	a	b	b [S]	100			2.4	1.2	1.8
	70	18.5714	4.28571	11.4286	62.8571	1.42857	0	0	0	0	0	1.42857	36	2008	a	2001-2005	a	b	b [pre-S / S]	33	67		2.4	1.2	1.8
	44	13.6364	81.8182	0	4.54545	0	0	0	0	0	0	0	37	2017	a	2013-2014	a	a	a				4.1	1.8	2.95
	277	1.08303	75.4513	0	23.4657	0	0	0	0	0	0	0	38	2010	a	1983-1985	b	a	b [S / C]				2.4	1.8	2.1
	630	16	29	31	16	6	0	0	0	0	0	2	39	2012	a		b	a	c	43	57		1.3	2	1.65
Central African Republic	19	0	0	0	0	100	0	0	0	0	0	0	41	2013	a	2007-2008	b	a	b [pre-S / S]	64	36		2.7	2	2.35	2
Chile	61	4.91803	3.27869	4.91803	8.19672	0	78.6885	0	0	0	0	0	42, 43													2
	40	7.5	5	7.5	12.5	0	67.5	0	0	0	0	0	42	2009	a	2002-2006	a	a	b [S]				2.4	1.6	2
	21	0	0	0	0	0	100	0	0	0	0	0	43	2011	a			a	a				4.1	1.6	2.85
China	1961	0.152983	28.1489	64.3549	3.46762	0	0	0	0	1.01989	2.85569	0	44-47													10
	1148	0.087108	27.8746	64.3728	2.26481	0	0	0	0	1.74216	3.65854	0	44	2014	c		b						2.7	2.2	2.45
	487	0	22.1766	76.5914	1.23203	0	0	0	0	0	0	0	45	2011	a	2007-2010	a	b	b [S / Pol]	23	77		2.7	1.2	1.95
	273	0.732601	44.6886	53.8462	0.732601	0	0	0	0	0	0	0	46	2002	a								2.4	1.6	2
	53	0	3.77358	5.66038	64.1509	0	0	0	0	0	26.4151	0	47	2012	a	2008-2009	a	b	a	23	77		4.1	1.2	2.65
Colombia	109	8.25688	0	0.917431	3.66972	0	82.5688	4.58716	0	0	0	0	48, 50, 51													5
	52	15.3846	0	0	0	0	76.9231	7.69231	0	0	0	0	48	2010	a			a	b [S / Pol]				2.4	1.6	2
	7	0	0	0	0	0	100	0	0	0	0	0	50	2011	a	2005-2007	a	b	b [S]	34	66		2.7	1.2	1.95
	50	2	0	2	8	0	86	2	0	0	0	0	51	2007	a		a	a	b [S]				2.4	1.6	2
Congo	82	29.27	0	0	0	70.73	0	0	0	0	0	0	52	2016	a	2014	a	a	b [pre-S1]	21	79		2.7	1.8	2.25	2
Costa Rica	50	0	0	0	4	0	96	0	0	0	0	0	53	2005	a			b	b				2.4	1.2	1.8	2
Côte d'Ivoire	70	13	0	0	0	87	0	0	0	0	0	0	33	2013	a	1995	b	b	b [S]				2.7	1.4	2.05	2
Croatia	100	8	0	0	80	0	0	0	0	0	12	0	54	2008	a		b	a	c				1	2	1.5	1
Cuba	250	66.8	0.4	0	30.8	1.2	0	0	0.8	0	0	0	55	2014	a	2006; 2013	b	a	a				4.1	2	3.05	9
Cyprus	68	10.2941	0	0	77.9412	11.7647	0	0	0	0	0	0	56	2015	a	2011-2014	a	a	b [S / Pol]	13	87		2.7	1.8	2.25	2
Czech Republic	209	66.99	2.87	1.91	28.23	0	0	0	0	0	0	0	54	2008	a		b	a	c				1	2	1.5	4
Democratic Republic of the Congo	41	97.561	0	0	0	2.43902	0	0	0	0	0	0	57	2016	a	2014-2015	a	a	b [S / Pol]	28	72		2.7	1.8	2.25	2
Denmark	1025	10.5	17.3	20.5	45.7	3.2	0.6	1.1	0	0	1	0.1	58	2011	a		b						2.7	2	2.35	10
Egypt	165	0	0	0	92.12	0	0	0	0	0	7.88	0	59-61													3
	100	0	0	0	87	0	0	0	0	0	13	0	59	2010	a			a	c	25	75		1	1.6	1.3
	15	0	0	0	100	0	0	0	0	0	0	0	60	2003	a		a	a	a				3.8	1.6	2.7
	50	0	0	0	100	0	0	0	0	0	0	0	61	2012	a	2006-2007	a	a	c				1.3	1.6	1.45
Eritrea	6	66.67	0	0	33.33	0	0	0	0	0	0	0	62	2007	a	2005		a	c	0	100		1	1.6	1.3	1
Ethiopia	29	34.48	0	0	65.52	0	0	0	0	0	0	0	63	2016	a		b	a	a	7	93		4.1	2.2	3.15	4
Fiji	15	0	0	66.6667	33.3333	0	0	0	0	0	0	0	64	2004	a				b [S / C]				2.4	1.6	2	2
France	604	34.6	7.62	10.76	26.16	11.09	0.17	0.99	0	0	6.95	1.66	65-68													6
	39	46.1538	0	5.12821	41.0256	2.5641	0	5.12821	0	0	0	0	65	2000	a		a		b [pre-S1 / pre-S2 / S / pre-C / C]				2.4	1.4	1.9
	194	51.0309	6.70103	5.6701	26.2887	7.73196	0.515464	2.06186	0	0	0	0	66	2007	a	1999-2004							2.4	1.6	2
	262	24.0458	7.25191	12.2137	27.0992	13.3588	0	0	0	0	16.0305	0	67	2005	a	1993-2002	b	a	b [S]	26	74		2.4	1.8	2.1
	109	26.6055	12.844	18.3486	18.3486	14.6789	0	0	0	0	0	9.17431	68	2005	a	1998-2002	a	b	a	28	72		3.8	1.2	2.5
Gabon	16	87.5	0	0	0	12.5	0	0	0	0	0	0	69	2007	a	2005	b	b	b [S]	100	0		2.4	1.6	2	2
Gambia	102	4.90196	0	0	0	95.098	0	0	0	0	0	0	70	2015	a	2003	a	a	b	50	50		2.7	1.6	2.15	6
Germany	133	32.33	1.5	5.26	58.65	0.75	0.75	0	0	0	0.75	0	54	2008	a		b	a	c				1	2	1.5	4
Ghana	68	4.41176	0	0	0	95.5882	0	0	0	0	0	0	33, 71, 72													2
	13	0	0	0	0	100	0	0	0	0	0	0	33	2013	a	1987; 1997	b	b	b [S]				2.7	1.4	2.05
	43	6.97674	0	0	0	93.0233	0	0	0	0	0	0	71	2013	a	2008-2011	b	b	b [Pol]	< 50	> 50		2.7	1.6	2.15
	12	0	0	0	0	100	0	0	0	0	0	0	72	2005	a	2000	a	a	a				3.8	1.6	2.7
Greece	135	1	0.5	0.5	98	0	0	0	0	0	0	0	73	2010	a	2000-2007	a	a	b [S]	31	69		2.4	1.6	2	5
Guinea	81	1.23	0	0	0	95.06	0	0	0	0	3.7	0	74	2009	a	2006	a	a	a				3.8	1.6	2.7	3
Haiti	179	71.5084	0	0	22.3464	6.14525	0	0	0	0	0	0	75	2009	a	2006	b	b	a	100	0		3.8	1.6	2.7	8
Hungary	255	46.67	1.18	1.57	43.14	0	0	0	0	0	7.45	0	54	2008	a		b	a	c				1	2	1.5	4
Iceland	53	41.5	13.21	20.76	18.87	3.77	0	1.89	0	0	0	0	76	2005	a	1994-????	b	a	b [S]				2.4	1.8	2.1	2
India	539	13.7291	0	6.86456	77.18	0	0	0	0	0	0.371058	1.85529	77-82													5
	92	6.52174	0	4.34783	89.1304	0	0	0	0	0	0	0	77	2013	a	2007-2011	b	a	b [Pol]				2.7	2	2.35
	62	8.06452	0	0	91.9355	0	0	0	0	0	0	0	78	2002	a		a	a	b [S]				2.4	1.6	2
	177	16.9492	0	7.9096	68.3616	0	0	0	0	0	1.12994	5.64972	79	2003	a	2000-2001	a	a	c	15	85		1	1.6	1.3
	73	28.7671	0	4.10959	67.1233	0	0	0	0	0	0	0	80	2012	a		a	b	b [S / Pol]	29	71		2.7	1.2	1.95
	59	15.2542	0	18.6441	66.1017	0	0	0	0	0	0	0	81	2012	a		a	b	a				4.1	1.2	2.65
	76	3.94737	0	6.57895	89.4737	0	0	0	0	0	0	0	82	2014	a	2010-2012	a	b	a				4.1	1.4	2.75
Indonesia	161	0	74.5342	24.2236	1.24224	0	0	0	0	0	0	0	83-87													5
	54	0	76	24	0	0	0	0	0	0	0	0	83	2007	a	2005-2006	a	a	a	69	31		3.8	1.6	2.7
	9	0	88.8889	11.1111	0	0	0	0	0	0	0	0	84	2012	a	2009	a	b	b [pre-S / S]				2.7	1.2	1.95
	54	0	100	0	0	0	0	0	0	0	0	0	85	2003	a		a	a	c	28	72		1	1.6	1.3
	17	0	88.2353	11.7647	0	0	0	0	0	0	0	0	86	2012	a		a	a	b [S]				2.7	1.6	2.15
	27	0	7.5	85	7.5	0	0	0	0	0	0	0	87	2007	a	2004-2005	a	a	b [S]	4	96		2.4	1.6	2
Iran (Islamic Republic of)	477	0	0	0	98.11	0	0	0	0	0	1.89	0	88-93													5
	16	0	0	0	100	0	0	0	0	0	0	0	88	2015	a	2013-2014	a	b	b [S]	2	98		2.7	1.4	2.05
	10	0	0	0	100	0	0	0	0	0	0	0	89	2014	a	1998-2013	a	a	b [pre-S]	50	50		2.7	1.6	2.15
	85	0	0	0	100	0	0	0	0	0	0	0	90	2011	a	2009-2010	a	a	b [pre-S1 / pre-S2 / S]				2.7	1.6	2.15
	69	0	0	0	100	0	0	0	0	0	0	0	91	2011	a		a	a	b [Pol]				2.7	1.6	2.15
	163	0	0	0	94.4785	0	0	0	0	0	5.52147	0	92	2015	a	2012	a	a	c	28	72		1.3	1.8	1.55
	134	0	0	0	100	0	0	0	0	0	0	0	93	2011	a	2007-2009	b	a	b [Pol]	17	83		2.7	2	2.35
Iraq	155	0.65	0	0	99.35	0	0	0	0	0	0	0	94, 95													6
	21	0	0	0	100	0	0	0	0	0	0	0	94	2013	a		a	a	a	0	100		4.1	1.8	2.95
	134	0.746269	0	0	99.2537	0	0	0	0	0	0	0	95	2016	a	2012	a	b	b [pre-S / S]	32	68		2.7	1.4	2.05
Ireland	36	0	38.89	33.33	11.11	2.78	0	0	0	0	0	13.89	96	2014	a	2007-2012	a	b	c	100	0		1.3	1.2	1.25	1
Israel	26	3.85	0	3.85	92.31	0	0	0	0	0	0	0	97	2017	b		a	b		> 50	< 50		2.7	1.4	2.05	2
Italy	682	24.93	0.59	2.93	67.45	1.32	1.47	0.29	0.15	0	0.59	0.29	98-103													4
	135	32.5926	0	8.88889	58.5185	0	0	0	0	0	0	0	98	2008	a	2001-2006	b	a	b [pre-S / S]	10	90		2.4	2	2.2
	103	45	0	0	49	0	6	0	0	0	0	0	99	2014	a	2005-2007	b	b	b [pre-C / S]	32	68		2.7	1.6	2.15
	97	5.15464	1.03093	1.03093	80.4124	6.18557	0	0	0	0	4.12371	2.06186	100	2005	a	2000-2004	a	a	c	42	58		1	1.6	1.3
	40	0	0	0	100	0	0	0	0	0	0	0	101	2004	a	2000-2002	a	b	b [pre-S1]	21	79		2.4	1.2	1.8
	272	25	1.10294	1.47059	70.5882	1.10294	0.367647	0	0.367647	0	0	0	102	2005	a	2000-2004	a	b	c	45	55		1	1.2	1.1
	35	20	0	8.57143	57.1429	0	8.57143	5.71429	0	0	0	0	103	2016	a	2010-2014	a	a	a	46	54		4.1	1.8	2.95
Japan	2198	4.77707	13.5123	81.3012	0.272975	0	0.0909918	0	0	0	0.0454959	0	104-109													6
	286	2.0979	10.4895	87.4126	0	0	0	0	0	0	0	0	104	2011	a	1985-2008	a	b	c	44	56		1.3	1	1.15
	145	18.6207	5.51724	75.1724	0	0	0	0	0	0	0.689655	0	105	2005	a	1992-2001	b	a	c				1	1.8	1.4
	109	1.83486	22.9358	75.2294	0	0	0	0	0	0	0	0	106	2001	b		a	a	b [pre-S2 / S]				2.4	1.4	1.9
	318	6.60377	8.80503	82.7044	1.25786	0	0.699301	0	0	0	0	0	107	2016	a	2011-2014	b	a		41	59		2.7	2.2	2.45
	69	7.24638	39.1304	53.6232	0	0	0	0	0	0	0	0	108	2003	a	1980-2001	a	b	c	< 50	> 50		1	1	1
	1271	3.46184	14.0834	82.2974	0.157356	0	0	0	0	0	0	0	109	2009	a	2005-2006	b	b	c	40	60		1	1.6	1.3
Jordan	70	0	0	0	100	0	0	0	0	0	0	0	110	2008	a		b	a	c	29	71		1	2	1.5	1
Kazakhstan	27	3.7	0	0	96.3	0	0	0	0	0	0	0	111	2016	a	2012	a	a	b [pre-S1 / pre-S2 / S]				2.7	1.8	2.25	2
Kenya	74	93.2432	0	0	6.75676	0	0	0	0	0	0	0	112-115													2
	2	100	0	0	0	0	0	0	0	0	0	0	112	2016	a	2014-2015	a	b	a	62	38		4.1	1.4	2.75
	11	100	0	0	0	0	0	0	0	0	0	0	113	2017	a	2015	a	b	b [Pol]	73	27		2.7	1.4	2.05
	40	95	0	0	5	0	0	0	0	0	0	0	114	2013	a		a	b	b				2.7	1.4	2.05
	21	85.7143	0	0	14.2857	0	0	0	0	0	0	0	115	2013	a	2012	b	a	b [pre-S / S]				2.7	2.2	2.45
Kiribati	14	0	0	7.14286	92.8571	0	0	0	0	0	0	0	64	2004	a				b [S / C]				2.4	1.6	2	2
Kyrgyzstan	30	0	0	0	100	0	0	0	0	0	0	0	116	2016	a		b	b	b [pre-S1 / pre-S2 / S]				2.7	1.8	2.25	2
Lao People's Democratic Republic	428	0	40.6542	54.6729	0	0	0	0	0	4.43925	0.233645	0	32, 117													7
	386	0	42.228	52.8497	0	0	0	0	0	4.92228	0	0	117	2008	a		a	a	a				3.8	1.6	2.7
	42	0	26.1905	71.4286	0	0	0	0	0	0	2.38095	0	32	2010	a		b	b	b [pre-S / S]	53	47		2.4	1.6	2
Lebanon	61	0	0	0	100	0	0	0	0	0	0	0	118	2012	a	2009-2011	a	a	a	0	100		4.1	1.6	2.85	3
Liberia	10	0	0	0	0	100	0	0	0	0	0	0	62	2007	a	2005		a	c	0	100		1	1.6	1.3	1
Libya	60	1.67	0	0	90	1.67	0	0	0	0	6.67	0	119	2012	a		a	a	c	35	65		1.3	1.6	1.45	1
Lithuania	63	41.27	0	0	53.97	0	0	0	0	0	4.76	0	54	2008	a		b	a	c				1	2	1.5	1
Madagascar	145	8.97	0	0	17.93	71.03	0	0	0	0	0	2.07	120, 121													6
	45	22.2222	0	0	24.4444	53.3333	0	0	0	0	0	0	120	2010	a		a	a	b [S]	38	62		2.4	1.6	2
	100	3	0	0	15	79	0	0	0	0	0	3	121	2016	a	2011-2013	b	a	b [preS / S]	51	49		2.7	2.2	2.45
Malawi	123	98.37	0	0	0	1.63	0	0	0	0	0	0	122, 123													7
	12	91.6667	0	0	0	8.33333	0	0	0	0	0	0	122	2012	a	2008-2009	a	b	b [S / Pol]	100	0		2.7	1.2	1.95
	111	99.0991	0	0	0	0.900901	0	0	0	0	0	0	123	2014	a	2007-2009	a	b	a				4.1	1.2	2.65
Malaysia	137	0	59.1241	32.8467	2.18978	0.729927	0	0	0	0	2.91971	2.18978	124, 125													7
	86	0	60.4651	33.7209	2.32558	0	0	0	0	0	0	3.48837	124	2009	a	2006-2007	a	a	a	28	72		3.8	1.6	2.7
	51	0	56.8627	31.3725	1.96078	1.96078	0	0	0	0	7.84314	0	125	2005	a		a	a	b [pre-S / S]				2.4	1.6	2
Mali	16	0	0	0	0	100	0	0	0	0	0	0	126	2016	a	2015	b	b	b [pre-S / S / Pol]	0	100		2.7	1.8	2.25	2
Mauritania	81	12	0	0	53	35	0	0	0	0	0	0	127	2012	a		b	a		< 50	> 50		2.7	2	2.35	2
Mexico	215	9.76744	0.465116	2.7907	6.51163	0	6.97674	10.2326	63.2558	0	0	0	128-132													5
	31	0	0	12.9032	0	0	3.22581	0	83.871	0	0	0	128	2006	a		b	a	c	24	76		1	2	1.5
	77	2.5974	0	0	0	0	5.19481	20.7792	71.4286	0	0	0	129	2011	a	2007-2009	a	b	b [S]	13	87		2.7	1.2	1.95
	25	24	4	8	16	0	0	4	44	0	0	0	130	2010	a								2.4	1.6	2
	15	20	0	0	6.66667	0	66.6667	6.66667	0	0	0	0	131	2002	a			a	b [S]	40	60		2.4	1.6	2
	67	14.9254	0	0	13.4328	0	0	5.97015	65.6716	0	0	0	132	2007	a		a	b	b [S]	25	75		2.4	1.2	1.8
Mongolia	156	1.28205	0.641026	4.48718	90.3846	0	0.641026	0	0	0	2.5641	0	133-135													5
	18	5.55556	0	0	94.4444	0	0	0	0	0	0	0	133	2007	a	2005-2006	a	a	b [S]	53	47		2.4	1.6	2
	22	0	0	0	95.4545	0	4.54545	0	0	0	0	0	134	2003	a	2002	a	b	b [S]	49	51		2.4	1.2	1.8
	116	0.862069	0.862069	6.03448	88.7931	0	0	0	0	0	3.44828	0	135	2005	a	2004	a	b	b [S]	47	53		2.4	1.2	1.8
Morocco	355	7.32	0	0	90.42	0.28	0	0	0	0	1.97	0	136-138													5
	134	10	0	0	90	0	0	0	0	0	0	0	136	2011	a				b [S]				2.7	1.6	2.15
	221	5.88235	0	0	90.4977	0.452489	0	0	0	0	3.16742	0	137	2012	a		b		c				1.3	2	1.65
Mozambique	212	86.32	0	0	0.47	8.49	0	0	0	0	4.72	0	138	2007	a	2004	a	a	c	20	80		1	1.6	1.3	3
Myanmar	144	3.47222	0.694444	88.1944	0.694444	0	0	0	0	0	1.38889	5.55556	32, 139													5
	64	7.8125	0	76.5625	0	0	0	0	0	0	3.125	12.5	139	2000	a	1998-2000	a	a	b [X]	29	71		2.4	1.4	1.9
	80	0	1.25	97.5	1.25	0	0	0	0	0	0	0	32	2010	a		b	b	b [pre-S / S]	58	42		2.4	1.6	2
Namibia	30	0	0	0	3.33	96.67	0	0	0	0	0	0	140, 141													1
	7	0	0	0	14.2857	85.7143	0	0	0	0	0	0	140	2016	a		a	b					2.7	1.4	2.05
	23	0	0	0	0	100	0	0	0	0	0	0	141	2005	a	1984	a	b	c				1	1	1
Nepal	68	22.0588	0	4.41176	69.1176	0	0	0	0	0	4.41176	0	142	2006	a	1998-2004	a	b	b [S]	26	74		2.4	1.2	1.8	2
Netherlands	287	57.84	5.23	4.88	20.21	4.18	2.79	4.88	0	0	0	0	143-145													5
	83	61.4458	3.61446	4.81928	9.63855	4.81928	0	15.6627	0	0	0	0	143	2011	a		b	b	c	12	88		1.3	1.6	1.45
	158	63.9241	3.16456	3.16456	20.8861	5.06329	5.06329	0	0	0	0	0	144	2007	a	2004	b	a	b [S]	< 50	> 50		2.4	2	2.2
	46	34.7826	15.2174	10.8696	36.9565	0	0	2.17391	0	0	0	0	145	2007	a	2002-2005	a	a	b [pre-S / S]				2.4	1.6	2
New Zealand	not provided	0	10	50	40	0	0	0	0	0	0	0	146	2002	b								2.4	1.6	2	2
Niger	47	0	0	0	0	87.23	0	0	0	0	12.77	0	147, 148													3
	23	0	0	0	0	91.3043	0	0	0	0	8.69565	0	147	2015	a	2013-2014	a	a	b [S / Pol]	41	59		2.7	1.8	2.25
	24	0	0	0	0	83.3333	0	0	0	0	16.6667	0	148	2009			b	a	a				3.8	2	2.9
Nigeria	209	4.31	0	0	0.48	95.22	0	0	0	0	0	0	149, 150													8
	163	5.5	0	0	0	94.5	0	0	0	0	0	0	149	2009	a	1995; 2003; 2005-2006	b	a	a				3.8	2	2.9
	46	0	0	0	2.17391	97.8261	0	0	0	0	0	0	150	2017	a	2012	a	b	b [pre-C / pre-S1 / pre-S2 / S]	60	40		2.7	1.4	2.05
Oman	170	18.82	0	1.18	76.47	1.18	0	0	0	0	2.35	0	151	2014	a		b	a	b [S]	30	70		2.7	2.2	2.45	7
Pakistan	366	8.2	7.38	0	59.56	0	0	0	0	0	22.4	2.46	152-154													5
	110	4.54545	24.5455	0	60	0	0	0	0	0	2.72727	8.18182	152	2007	a		b	a	c	36	64		1	2	1.5
	200	10	0	0	58.5	0	0	0	0	0	31.5	0	153	2012	a		b	a	b [S]	33	67		2.7	2	2.35
	56	8.92857	0	0	62.5	0	0	0	0	0	28.5714	0	154	2007	a	2005-2006	a	b	c				1	1.2	1.1
Palestine	40	7.5	0	0	92.5	0	0	0	0	0	0	0	155	2014	a		b	a	b [S / Pol]	43	57		2.7	2.2	2.45	3
Panama	27	21	0	0	3	0	76	0	0	0	0	0	156	2014	a	2010-2012	b	a	a				4.1	2.2	3.15	4
Peru	9	0	0	0	0	0	100	0	0	0	0	0	157	2008	a		a	a	a				3.8	1.6	2.7	3
Philippines	138	47.1014	20.2899	28.9855	0	0	0	0	0	0	2.17391	1.44928	158, 159													6
	100	51	22	27	0	0	0	0	0	0	0	0	158	2005	a		b	b	a	24	76		3.8	1.6	2.7
	38	36.8421	15.7895	34.2105	0	0	0	0	0	0	7.89474	5.26316	159	2010	a	2008	a	a	c	26	74		1	1.6	1.3
Poland	248	76.61	0	0	18.95	0	0.81	0	2.02	0	1.61	0	54	2008	a		b	a	c				1	2	1.5	4
Portugal	249	30.9237	0	0	61.4458	4.01606	3.21285	0	0	0	0.401606	0	160	2010	a	2008-2009	a	a	c	41	59		1	1.6	1.3	3
Republic of Korea	262	0	0.381679	99.6183	0	0	0	0	0	0	0	0	161, 162													5
	209	0	0	100	0	0	0	0	0	0	0	0	161	2006	a		a	b	b [S]	27	73		2.4	1.2	1.8
	53	0	1.88679	98.1132	0	0	0	0	0	0	0	0	162	2010	a		a	a	a	38	62		3.8	1.6	2.7
Republic of Moldova	84	2.38	0	0	97.62	0	0	0	0	0	0	0	163	2017	a	2010-2011	b	a	b [pre-S]	43	57		2.7	2	2.35	2
Romania	856	7.94393	0	0	65.5374	0	0.116822	0	0	0	26.4019	0	54, 164, 165													3
	484	8.05785	0	0	60.5372	0	0	0	0	0	31.405	0	164	2014	a	2005-2010	a	a	c	47	53		1.3	1.6	1.45
	127	11.0236	0	0	81.8898	0	0.787402	0	0	0	6.29921	0	165	2008	a		a	a	c				1	1.6	1.3
	245	6.12245	0	0	66.9388	0	0	0	0	0	26.9388	0	54	2008	a		b	a	c				1	2	1.5
Russian Federation	196	7.65	0	0.51	91.33	0	0	0	0	0	0	0.51	54, 166-168													5
	60	6.66667	0	0	93.3333	0	0	0	0	0	0	0	54	2008	a		b	a	c				1	2	1.5
	62	1.6129	0	0	98.3871	0	0	0	0	0	0	0	166	2000	a	1997-1999	a	a	b [pre-C]	20	80		2.4	1.4	1.9
	11	9.09091	0	0	90.9091	0	0	0	0	0	0	0	167	2017	a	1999-2013	b	a	b [S]	85	15		2.7	2	2.35
	63	14.2857	0	1.5873	82.5397	0	0	0	0	0	0	1.5873	168	2016	a	2008	b	a	b [S]	60	40		2.7	2	2.35
Rwanda	45	66.67	2.22	8.89	22.22	0	0	0	0	0	0	0	169	2008	a	2001-2006	a	b	a	100	0		3.8	1.2	2.5	3
Saudi Arabia	70	1.43	0	1.43	81.43	5.71	0	0	0	0	10	0	170	2006	a	2004-2005	b	a	c	27	73		1	2	1.5	1
Senegal	32	28.13	0	0	0	71.88	0	0	0	0	0	0	171	2005	a	2003	a	a	a	22	78		3.8	1.6	2.7	3
Serbia	89	17.98	0	0	82.02	0	0	0	0	0	0	0	172	2007	a	2006	a	a	b [S / Pol]	26	74		2.4	1.6	2	2
Slovenia	186	12.37	0	0	84.41	0	0	0	0	0	0	3.23	173	2016	a	1997-2010	b	a	b [Pol]	35	65		2.7	2	2.35	6
Solomon Islands	121	0	0	61.157	37.1901	0	0	0	0	0	1.65289	0	174	2006	a	2004	a	b	c	46	54		1	1.2	1.1	2
South Africa	97	93.81	0	0	6.19	0	0	0	0	0	0	0	175, 176													2
	29	96.5517	0	0	3.44828	0	0	0	0	0	0	0	175	2012	a		a	b	b [pre-C / S]				2.7	1.2	1.95
	68	92.6471	0	0	7.35294	0	0	0	0	0	0	0	176	2013	a	2008	a	b	b [S]	100	0		2.7	1.2	1.95
South Sudan	47	2.12766	0	0	40.4255	57.4468	0	0	0	0	0	0	177	2010	a	2008	a	a	a	0	100		3.8	1.6	2.7	3
Spain	620	34.84	0.65	1.29	53.06	3.06	4.03	0.16	0	0	0	2.9	178-181													3
	278	24.4	1.1	2.5	65.1	4	1.4	0	0	0	0	1.4	178	2003	a	2001-2002	b	a	c	29	71		1	2	1.5
	258	50.7752	0	0	36.4341	0	7.36434	0	0	0	0	5.42636	179	2002	a	1985-1998	a	b	c	19	81		1	1	1
	14	0	0	0	100	0	0	0	0	0	0	0	180	2009	a	2005-2006	a	a	b [pre-S / S]	< 50	> 50		2.4	1.6	2
	70	24.2857	1.42857	1.42857	57.1429	11.4286	2.85714	1.42857	0	0	0	0	181	2011	a	2007-2009	a	a	c	39	61		1.3	1.6	1.45
Sri Lanka	25	8	36	16	12	4	0	0	0	0	24	0	182	2010	a	2007-2009		a	c				1	1.6	1.3	1
Sudan	118	11.8644	0	0	55.0847	27.1186	0	0	0	0	5.9322	0	183, 184													7
	37	18.9189	0	0	45.9459	21.6216	0	0	0	0	13.5135	0	183	2013	a			b	b [pre-C / Pol / S]	53	47		2.7	1.4	2.05
	81	8.64198	0	0	59.2593	29.6296	0	0	0	0	2.46914	0	184	2013	a	2008-2009	a	a	a	22	78		4.1	1.6	2.85
Sweden	24	25	4.17	4.17	50	0	0	0	0	0	0	16.67	185	2000	a	1995-1996	a	a	c	13	87		1	1.4	1.2	1
Switzerland	465	15.91	7.96	8.82	58.28	6.88	1.08	0.86	0	0	0.22	0	186	2015	a	2002-2013	b	a	b [S]	37	63		2.7	2	2.35	6
Syrian Arab Republic	220	0.45	0	0.45	96.82	0	0.45	0	0	0	0.45	1.36	187	2009	a	2008	b	a	c	18	82		1	2	1.5	4
Tajikistan	45	5.9	0	0	94.1	0	0	0	0	0	0	0	188	2007	a	2006		b	a	42	58		3.8	1.2	2.5	3
Thailand	601	1.99667	14.6423	80.3661	0	0	0	0	0	0	0.831947	2.16306	189-191													2
	216	0.462963	6.94444	88.8889	0	0	0	0	0	0	1.85185	1.85185	189	2006	a	1998-2000	a	a	c	24	76		1	1.4	1.2
	53	0	7.54717	90.566	0	0	0	0	0	0	1.88679	0	190	2008	a	1998-2000	a	b	c				1	1	1
	332	3.31325	20.7831	73.1928	0	0	0	0	0	0	0	2.71084	191	2005	a	1997-2003	a	b	c	25	75		1	1.2	1.1
Togo	24	100	0	0	0	0	0	0	0	0	0	0	192	2016	a	2010-2011	a	b	b [Pol]	75	25		2.7	1.2	1.95	2
Tonga	15	0	0	86.6667	13.3333	0	0	0	0	0	0	0	64	2004	a				b [S / C]				2.4	1.6	2	2
Tunisia	209	5.74	0	0	91.39	2.87	0	0	0	0	0	0	3	2012	b								2.7	1.6	2.15	6
Turkey	317	0	0	0	98.11	0	0	0	0	0	0	1.89	193-196													5
	74	0	0	0	98	0	0	0	0	0	0	2	193	2016	b		b	b		12	88		2.7	1.8	2.25
	53	0	0	0	100	0	0	0	0	0	0	0	194	2016	a	2012-2013		a	b	23	77		2.7	1.8	2.25
	80	0	0	0	96.25	0	0	0	0	0	0	2.5	195	2005	a	2001-2002	b	b	c	33	67		1	1.6	1.3
	110	0	0	0	97.2727	0	0	0	0	0	0	2.72727	196	2010	a	2005-2007	a	b	b [S]	41	59		2.4	1.2	1.8
Uganda	27	100	0	0	0	0	0	0	0	0	0	0	33	2013	a	1997	b	b	b [S]				2.7	1.4	2.05	2
Ukraine	21	14.29	0	4.76	52.38	0	0	0	0	0	0	28.57	197	2012	b	2011-2012	a	b	c				1.3	1.4	1.35	1
United Kingdom	523	19.5	19.12	20.27	31.17	8.99	0.38	0.38	0	0	0	0.19	198	2012	a	2007-2009	b	a	b [S / Pol / X / pre-Core / Core]	39	61		2.7	2	2.35	6
United Republic of Tanzania	772	86.92	0	0	12.31	0.78	0	0	0	0	0	0	199	2016	a	2011	b	a	b [S]				2.7	2.2	2.45	7
United States of America	978	34.9693	20.5521	30.2658	10.3272	0.715746	0.408998	2.14724	0.306748	0	0.102249	0.204499	65, 200, 201													6
	530	34.717	22.0755	30.7547	10.3774	0.377358	0.566038	1.13208	0	0	0	0	200	2003	a	2001-2002	b	b	b	32	68		2.4	1.6	2
	366	30.6011	21.8579	33.0601	10.6557	1.36612	0.273224	1.0929	0.819672	0	0.273224	0	201	2003	a	2001-2002	b	a	b				2.4	2	2.2
	82	56.0976	4.87805	14.6341	8.53659	0	0	13.4146	0	0	0	2.43902	65	2000	a		a		b [pre-S1 / pre-S2 / S / pre-C / C]				2.4	1.4	1.9
Uzbekistan	67	14.93	0	1.49	83.58	0	0	0	0	0	0	0	202, 203													1
	54	12.963	0	0	87.037	0	0	0	0	0	0	0	202	2002	a		b	a	c	61	39		1	2	1.5
	13	23.0769	0	7.69231	69.2308	0	0	0	0	0	0	0	203	2008	a	2014	b	b	a				3.8	1.8	2.8
Vanuatu	14	0	0	92.8571	7.14286	0	0	0	0	0	0	0	64	2004	a				b [S / C]				2.4	1.6	2	2
Venezuela (Bolivarian Republic of)	180	9.44444	0	0	9.44444	0	81.1111	0	0	0	0	0	51, 204, 205													6
	11	9.09091	0	0	63.6364	0	27.2727	0	0	0	0	0	204	2004	a	2004		a					2.4	1.6	2
	144	11.1111	0	0	6.94444	0	81.9444	0	0	0	0	0	51	2007	b		b		b [S]				2.4	2	2.2
	25	0	0	0	0	0	100	0	0	0	0	0	205	2001	a		a	a	b [S / C]	38	62		2.4	1.4	1.9
Vietnam	436	0	69.7248	29.1284	0	0	0	0	0	0.229358	0.458716	0.458716	206-210													6
	76	0	51.3158	48.6842	0	0	0	0	0	0	0	0	206	2004	a	2000	a	a	b [pre-C]	24	76		2.4	1.6	2
	40	0	75	17.5	0	0	0	0	0	0	2.5	5	207	2004	a	2001	a	a	b [S]				2.4	1.6	2
	87	0	77.0115	21.8391	0	0	0	0	0	1.14943	0	0	208	2010	a		a	a	a				3.8	1.6	2.7
	135	0	72.5926	27.4074	0	0	0	0	0	0	0	0	209	2017	a	2012; 2014;2016	b	a	b	50	50		2.7	2.2	2.45
	98	0	71.4286	27.551	0	0	0	0	0	0	1.02041	0	210	2017	b		a	a					2.7	1.8	2.25
Yemen	33	18.18	0	0	81.82	0	0	0	0	0	0	0	211	2003	a		b	a	b [S]	0	100		2.4	2	2.2	2
Zambia	97	51.5464	0	0	0	47.4227	0	0	0	0	1.03093	0	212-213													2
	42	52.381	0	0	0	45.2381	0	0	0	0	2.38095	0	212	2018	a	2013-2014	a	b	b	51	49		2.7	1.4	2.05
	55	50.9091	0	0	0	49.0909	0	0	0	0	0	0	213	2015	a		a	b	b [S]	38	62		2.7	1.4	2.05
Zimbabwe	29	89.66	0	0	0	0	0	0	0	0	3.45	6.9	49	2010	a		b	a	c	24	76		1	2	1.5	1
List of References is given in File S1. Recomb. / Co-infection = infection with an inter-genotyp recombinant or infection with more than one HBV genotype; unknown = HBV genotype could not be determined; Total HBV = estimated number of HBV-infected individuals in country; Population = Population of country in 2015 according to UN World Population Prospect; § = If information on sex was only availa…
