# Supplementary material for: The Global Hepatitis B Virus Genotype Distribution Approximated from Available Genotyping Data
Source: Genes (Basel). 2018 Oct 15;9(10):495. doi: 10.3390/genes9100495 (PMC6210291; doi:10.3390/genes9100495)
Supplement: Supplementary file 1 [file genes-09-00495-s001.zip › Supplementary files_new/Table S2.xlsx]

## Sheet: Table S2.
Table S2: Extrapolation of genotype distribution to all HBV-infected individuals of the country
				Genotype
Region & Country				A	B	C	D	E	F	G	H	I	Recomb./Co-Inf.	Unknown	Total HBV	Population
				(k)
WORLD				43897.4	35171.8	67706.2	57353	45734.1	2227.36	109.175	170.113	820.144	5267.3	1304.86	259762	7088261
	AFRICA			32295.3	17.191	68.843	12641.3	45478.1	0	0	0	0	1033.42	177.569	91711.8	1141094
		Eastern Africa		19581.5	17.191	68.843	6102.22	3106.61	0	0	0	0	197.204	177.569	29251.1	379543
			Burundi	1020.64	0	0	0	0	0	0	0	0	0	0	1020.64	11179
			Eritrea	86.789	0	0	43.387	0	0	0	0	0	0	0	130.176	5228
			Ethiopia	2066.48	0	0	3926.8	0	0	0	0	0	0	0	5993.28	99391
			Kenya	2215.55	0	0	160.629	0	0	0	0	0	0	0	2376.18	46050
			Madagascar	99.998	0	0	199.885	791.848	0	0	0	0	0	23.076	1114.81	24235
			Malawi	2069.38	0	0	0	34.289	0	0	0	0	0	0	2103.67	17215
			Mozambique	2014.16	0	0	10.966	198.102	0	0	0	0	110.134	0	2333.36	27978
			Rwanda	516.283	17.191	68.843	172.068	0	0	0	0	0	0	0	774.385	11610
			South Sudan	58.824	0	0	1116.55	1586.59	0	0	0	0	0	0	2761.97	12340
			Uganda	3587.04	0	0	0	0	0	0	0	0	0	0	3587.04	39032
			United Republic of Tanzania	3332.34	0	0	471.94	29.903	0	0	0	0	0	0	3834.18	53470
			Zambia	506.451	0	0	0	465.876	0	0	0	0	9.824	0	982.151	16212
			Zimbabwe	2007.51	0	0	0	0	0	0	0	0	77.246	154.493	2239.25	15603
		Middle Africa		5620.94	0	0	106.266	6261.47	0	0	0	0	0	0	11988.7	136878
			Angola	310.773	0	0	77.693	2719.26	0	0	0	0	0	0	3107.73	25022
			Cameroon	473.455	0	0	28.573	2367.56	0	0	0	0	0	0	2869.59	23344
			Central African Republic	0	0	0	0	679.14	0	0	0	0	0	0	679.14	4900
			Congo	148.074	0	0	0	357.815	0	0	0	0	0	0	505.889	4620
			Democratic Republic of the Congo	4515.36	0	0	0	112.93	0	0	0	0	0	0	4628.29	77267
			Gabon	173.276	0	0	0	24.753	0	0	0	0	0	0	198.029	1725
		Northern Africa		592.601	0	0	5766.01	1103.13	0	0	0	0	372.597	0	7834.34	223320
			Algeria	57.318	0	0	1066.13	14.902	0	0	0	0	0	0	1138.35	39667
			Egypt	0	0	0	1441.48	0	0	0	0	0	123.305	0	1564.79	91508
			Libya	2.264	0	0	122.043	2.264	0	0	0	0	9.044	0	135.615	6278
			Morocco	27.429	0	0	338.821	1.049	0	0	0	0	7.381	0	374.68	34378
			Sudan	465.734	0	0	2162.96	1064.98	0	0	0	0	232.867	0	3926.54	40235
			Tunisia	39.856	0	0	634.585	19.928	0	0	0	0	0	0	694.369	11254
		Southern Africa		3424.84	0	0	233.036	204.668	0	0	0	0	0	0	3862.55	56949
			Namibia	0	0	0	7.05	204.668	0	0	0	0	0	0	211.718	2459
			South Africa	3424.84	0	0	225.986	0	0	0	0	0	0	0	3650.83	54490
		Western Africa		3075.51	0	0	433.772	34802.2	0	0	0	0	463.621	0	38775.1	344404
			Benin	80.635	0	0	0	1613.38	0	0	0	0	0	0	1694.02	10880
			Burkina Faso	415.627	0	0	0	1766.14	0	0	0	0	0	0	2181.77	18106
			Côte d'Ivoire	277.418	0	0	0	1856.57	0	0	0	0	0	0	2133.99	22702
			Gambia	12.224	0	0	0	232.513	0	0	0	0	0	0	244.737	1991
			Ghana	156.174	0	0	0	3385.2	0	0	0	0	0	0	3541.37	27410
			Guinea	23.356	0	0	0	1805.11	0	0	0	0	70.259	0	1898.72	12609
			Liberia	0	0	0	0	790.276	0	0	0	0	0	0	790.276	4503
			Mali	0	0	0	0	2300.32	0	0	0	0	0	0	2300.32	17600
			Mauritania	78.886	0	0	348.415	230.085	0	0	0	0	0	0	657.386	4068
			Niger	0	0	0	0	2687	0	0	0	0	393.362	0	3080.36	19899
			Nigeria	766.443	0	0	85.357	16932.9	0	0	0	0	0	0	17784.7	182202
			Senegal	470.69	0	0	0	1202.74	0	0	0	0	0	0	1673.43	15129
			Togo	794.053	0	0	0	0	0	0	0	0	0	0	794.053	7305
	ASIA			7565.47	34738.6	66773.9	35523.7	86.33	5.059	0	0	820.144	3891.63	890.313	150295	4299480
		Central Asia		387.449	0	31.133	3960.96	0	0	0	0	0	0	0	4379.54	61940
			Kazakhstan	39.453	0	0	1026.86	0	0	0	0	0	0	0	1066.31	17625
			Kyrgyzstan	0	0	0	613.008	0	0	0	0	0	0	0	613.008	5940
			Tajikistan	36.031	0	0	574.672	0	0	0	0	0	0	0	610.703	8482
			Uzbekistan	311.965	0	31.133	1746.42	0	0	0	0	0	0	0	2089.52	29893
		Eastern Asia		178.463	21450.4	51859.4	2867.46	0	2.878	0	0	770.559	2168.1	0	79297.2	1555874
			China	113.317	21265.9	48613.3	2621.41	0	0	0	0	770.559	2160.59	0	75545.1	1376049
			Japan	61.711	174.42	1049.62	3.485	0	1.161	0	0	0	0.645	0	1291.04	126573
			Mongolia	3.435	1.717	12.05	242.562	0	1.717	0	0	0	6.87	0	268.351	2959
			Republic of Korea	0	8.332	2184.44	0	0	0	0	0	0	0	0	2192.77	50293
		South-Eastern Asia		2351.49	12678.8	11480.7	76.963	1.638	0	0	0	49.585	226.431	315.026	27180.7	626278
			Cambodia	4.668	106.686	510.279	0	0	0	0	0	0	9.274	0	630.907	15578
			Indonesia	0	3570.5	1160.31	59.404	0	0	0	0	0	0	0	4790.21	257564
			Lao People's Democratic Republic	0	241.661	325.009	0	0	0	0	0	26.395	1.367	0	594.432	6802
			Malaysia	0	132.694	73.731	4.915	1.638	0	0	0	0	6.553	4.915	224.446	30331
			Myanmar	63.587	12.644	1616.08	12.644	0	0	0	0	0	25.471	101.886	1832.31	53897
			Philippines	2195.97	945.993	1351.62	0	0	0	0	0	0	101.173	67.604	4662.36	100699
			Thailand	87.259	638.738	3506.52	0	0	0	0	0	0	36.212	94.24	4362.97	67959
			Vietnam	0	7029.89	2937.19	0	0	0	0	0	23.19	46.381	46.381	10083	93448
		Southern Asia		4153.12	609.409	3380.27	21325.5	20.797	0	0	0	0	1387.32	509.224	31385.7	1821837
			Afghanistan	102.91	37.412	171.465	190.171	0	0	0	0	0	0	24.924	526.882	32527
			Bangladesh	901.352	0	1802.2	2287.32	0	0	0	0	0	0	0	4990.88	160996
			India	2628.11	0	1313.1	14773.3	0	0	0	0	0	70.822	356.028	19141.3	1311051
			Iran (Islamic Republic of)	0	0	0	745.092	0	0	0	0	0	14.353	0	759.445	79109
			Nepal	51.579	0	10.311	161.612	0	0	0	0	0	9.352	0	232.854	28514
			Pakistan	427.574	384.817	0	3105.65	0	0	0	0	0	1168.01	128.272	5214.33	188925
			Sri Lanka	41.595	187.18	83.191	62.393	20.797	0	0	0	0	124.787	0	519.943	20715
		Western Asia		494.953	0	22.444	7292.75	63.895	2.181	0	0	0	109.772	66.063	8052.06	233551
			Azerbaijan	8.65	0	0	261.073	0	0	0	0	0	1.437	0	271.16	9754
			Cyprus	3.224	0	0	24.424	3.685	0	0	0	0	0	0	31.333	1165
			Iraq	1.586	0	0	242.447	0	0	0	0	0	0	0	244.033	36423
			Israel	2.98	0	2.98	71.46	0	0	0	0	0	0	0	77.42	8064
			Jordan	0	0	0	141.267	0	0	0	0	0	0	0	141.267	7595
			Lebanon	0	0	0	70.797	0	0	0	0	0	0	0	70.797	5851
			Oman	46.908	0	2.941	190.601	2.941	0	0	0	0	5.857	0	249.248	4491
			Saudi Arabia	14.342	0	14.342	816.72	57.269	0	0	0	0	100.297	0	1002.97	31540
			State of Palestine	6.301	0	0	77.722	0	0	0	0	0	0	0	84.023	4668
			Syrian Arab Republic	2.181	0	2.181	469.336	0	2.181	0	0	0	2.181	6.592	484.652	18502
			Turkey	0	0	0	3087.17	0	0	0	0	0	0	59.471	3146.64	78666
			Yemen	408.781	0	0	1839.74	0	0	0	0	0	0	0	2248.52	26832
	EUROPE			1714.18	58.741	182.822	7741.23	63.732	41.985	10.307	5.535	0	336.223	228.619	10383.4	711009
		Eastern Europe		851.611	4.368	62.613	5597.78	0	2.626	0	3.275	0	295.466	205.663	7023.4	287517
			Belarus	50.408	0	8.386	378.02	0	0	0	0	0	0	0	436.814	9496
			Bulgaria	78.478	0	0	201.801	0	0	0	0	0	0	0	280.279	7150
			Czech Republic	87.578	3.752	2.497	36.905	0	0	0	0	0	0	0	130.732	10543
			Hungary	24.376	0.616	0.82	22.532	0	0	0	0	0	3.891	0	52.235	9855
			Poland	124.238	0	0	30.731	0	1.313	0	3.275	0	2.61	0	162.167	38612
			Republic of Moldova	7.146	0	0	293.145	0	0	0	0	0	0	0	300.291	4069
			Romania	86.908	0	0	717.379	0	1.313	0	0	0	288.965	0	1094.57	19511
			Russian Federation	299.602	0	19.973	3576.83	0	0	0	0	0	0	19.973	3916.37	143457
			Ukraine	92.877	0	30.937	340.442	0	0	0	0	0	0	185.69	649.946	44824
		Northern Europe		41.482	13.172	14.854	81.087	2.287	0.333	0.599	0	0	2.843	9.875	166.532	88059
			Denmark	5.416	8.924	10.575	23.575	1.65	0.309	0.567	0	0	0.515	0.051	51.582	5669
			Iceland*	0.19	0.06	0.095	0.086	0.017	0	0.008	0	0	0	0	0.456	329
			Ireland*	0	0.546	0.468	0.156	0.039	0	0	0	0	0	0.195	1.404	4688
			Lithuania	20.191	0	0	26.405	0	0	0	0	0	2.328	0	48.924	2878
			Sweden	14.424	2.405	2.405	28.848	0	0	0	0	0	0	9.617	57.699	9779
			United Kingdom	1.261	1.237	1.311	2.017	0.581	0.024	0.024	0	0	0	0.012	6.467	64716
		Southern Europe		476.128	10.44	46.705	1571.68	28.932	31.858	4.62	2.26	0	14.959	9.104	2196.69	145281
			Albania	0	0	0	225.676	0	0	0	0	0	0	0	225.676	2897
			Croatia	3.765	0	0	37.651	0	0	0	0	0	5.647	0	47.063	4240
			Greece	1.062	0.531	0.531	104.137	0	0	0	0	0	0	0	106.261	10955
			Italy	375.672	8.89	44.152	1016.41	19.891	22.151	4.37	2.26	0	8.89	4.37	1507.06	59798
			Portugal	32.642	0	0	64.872	4.243	3.388	0	0	0	0.422	0	105.567	10350
			Serbia	7.638	0	0	34.845	0	0	0	0	0	0	0	42.483	8851
			Slovenia	0.716	0	0	4.887	0	0	0	0	0	0	0.187	5.79	2068
			Spain	54.633	1.019	2.022	83.205	4.798	6.319	0.25	0	0	0	4.547	156.793	46122
		Western Europe		344.961	30.761	58.65	490.681	32.513	7.168	5.088	0	0	22.955	3.977	996.754	190152
			Austria	22.071	4.204	6.306	66.214	5.255	0	0	0	0	1.051	0	105.101	8545
			Belgium	40.821	0.599	0	27.014	0.599	0.599	0	0	0	6	1.198	76.83	11299
			France	57.929	12.757	18.015	43.798	18.567	0.284	1.657	0	0	11.636	2.779	167.422	64395
			Germany	182.607	8.472	29.709	331.268	4.236	4.236	0	0	0	4.236	0	564.764	80689
			Netherlands	39.157	3.54	3.303	13.682	2.829	1.888	3.303	0	0	0	0	67.702	16925
			Switzerland	2.376	1.189	1.317	8.705	1.027	0.161	0.128	0	0	0.032	0	14.935	8299
	LATIN AMERICA AND THE CARIBBEAN			1978.65	16.757	77.482	1126.71	88.856	2176.76	80.19	161.885	0	3.343	3.343	5713.98	548507
		Caribbean		1136.76	0.592	0	369.979	88.856	0	0	1.184	0	0	0	1597.37	22101
			Cuba	98.91	0.592	0	45.605	1.776	0	0	1.184	0	0	0	148.067	11390
			Haiti	1037.85	0	0	324.374	87.08	0	0	0	0	0	0	1449.31	10711
		Central America		38.68	1.193	7.087	19.709	0	96.512	25.987	160.701	0	0	0	349.869	135754
			Costa Rica	0	0	0	1.192	0	28.616	0	0	0	0	0	29.808	4808
			Mexico	24.819	1.193	7.087	16.537	0	17.731	25.987	160.701	0	0	0	254.055	127017
			Panama	13.861	0	0	1.98	0	50.165	0	0	0	0	0	66.006	3929
		South America		803.211	14.972	70.395	737.019	0	2080.25	54.203	0	0	3.343	3.343	3766.73	390652
			Argentina	98.521	1.771	5.282	56.297	0	163.644	3.51	0	0	3.343	3.343	335.711	43417
			Bolivia (Plurinational State of)	0	3.93	11.797	0	0	31.461	0	0	0	0	0	47.188	10725
			Brazil	593.364	5.268	37.152	616.331	0	97.137	0	0	0	0	0	1349.25	207848
			Chile	6.004	4.003	6.004	9.763	0	96.037	0	0	0	0	0	121.811	17948
			Colombia	91.227	0	10.16	40.533	0	911.939	50.693	0	0	0	0	1104.55	48229
			Peru	0	0	0	0	0	658.917	0	0	0	0	0	658.917	31377
			Venezuela (Bolivarian Republic of)	14.095	0	0	14.095	0	121.111	0	0	0	0	0	149.301	31108
	NORTHERN AMERICA			336.865	292.273	319.222	145.739	17.098	3.562	18.678	2.693	0	0.868	5.014	1142.01	357714
			Canada	33.05	113.737	56.24	55.994	10.843	0	0	0	0	0	3.277	273.141	35940
			United States of America	303.815	178.536	262.982	89.745	6.255	3.562	18.678	2.693	0	0.868	1.737	868.871	321774
	OCEANIA			6.918	48.175	283.932	174.364	0	0	0	0	0	1.814	0	515.203	30457
		Australia/New Zealand		6.918	48.175	129.55	90.18	0	0	0	0	0	0	0	274.823	28498
			Australia	6.918	29.561	36.48	15.724	0	0	0	0	0	0	0	88.683	23969
			New Zealand	0	18.614	93.07	74.456	0	0	0	0	0	0	0	186.14	4529
		Melanesia		0	0	138.962	58.484	0	0	0	0	0	1.814	0	199.26	1741
			Fiji	0	0	28.545	14.27	0	0	0	0	0	0	0	42.815	892
			Solomon Islands	0	0	67.255	40.896	0	0	0	0	0	1.814	0	109.965	584
			Vanuatu	0	0	43.162	3.318	0	0	0	0	0	0	0	46.48	265
		Micronesia		0	0	1.815	23.608	0	0	0	0	0	0	0	25.423	112
			Kiribati	0	0	1.815	23.608	0	0	0	0	0	0	0	25.423	112
		Polynesia		0	0	13.605	2.092	0	0	0	0	0	0	0	15.697	106
			Tonga	0	0	13.605	2.092	0	0	0	0	0	0	0	15.697	106
All numbers are given in k (x1000); co-infection = infection with more than 1 HBV genotype; Recomb./Co-Inf. = Infection with an inter-genotype recombinant or more than 1 HBV genotypes; unknown = HBV genotype could not be determined; Total HBV = estimated number of HBV-infected individuals in country; Population = Population of country in 2015 according to UN World Population Prospect; * Infection…
